# Supplementary material for: The Real-World Effectiveness of Inactivated COVID-19 Vaccines in Zimbabwe During the Omicron Variant Dominance: A Test-Negative Case–Control Study
Source: Vaccines (Basel). 2024 Nov 22;12(12):1303. doi: 10.3390/vaccines12121303 (PMC11680042; doi:10.3390/vaccines12121303)
Supplement: Supplementary file 1 [file vaccines-12-01303-s001.zip]

Archive with 1 entries (1 files):
- vaccines-3247424-supplementary.pdf
